# Supplementary material for: Detection and analysis of Serpin and RP26 specific antibodies for monitoring Schistosoma haematobium transmission
Source: PLoS Negl Trop Dis. 2025 Jan 24;19(1):e0012813. doi: 10.1371/journal.pntd.0012813 (PMC11759395; doi:10.1371/journal.pntd.0012813)
Supplement: S2 Table — The sensitivity and the specificity were calculated by using the cut-off values from ROC analyses. The cut-off values with maximum accuracies by ROC analyses were adopted. In this table, pCAA500 indecisive results were regarded as CAA positive, and pCAA500 indecisive and urine egg negative samples (n = 19) were included in Sh+. AUC, area under the curve; Sn, sensitivity; Sp, specificity; PPV, positive predictive value; NPV, negative predictive value; Acc, accuracy. *Sh+: S. haematobium infection positive (pCAA500 positive and/or urine egg positive) †Sh-: S. haematobium infection negative (pCAA500 negative and urine egg negative) (XLSX) [file pntd.0012813.s002.xlsx]

## Sheet: Sheet1
Antigen	Indec+
		Sh+*	Sh–†	PPV, NPV
		(n=160)	(n=109)	(95% CI)
ShSEA	Positive	121	20	PPV: 85.8%
	(n = 141)			(80.1-90.1)
	Negative	39	89	NPV: 69.5%
	(n = 128)			(63.1-75.3)
	Sn-Sp	Sn: 75.6%	Sp: 81.7%	Acc: 78.1%
	(95% CI)	(68.2-82.1)	(73.1-88.4)	(72.6-82.9)
ShSerpin	Positive	106		PPV: 83.5%
	(n = 127)			(77.2-88.3)
	Negative	54	88	NPV: 62.0%
	(n = 142)			(56.3-67.4)
	Sn, Sp	Sn: 66.3%	Sp: 80.7%	Acc: 72.1%
	(95% CI)	(58.4-73.5)	(72.1-87.7)	(66.4-77.4)
RP26	Positive	111	32	PPV: 77.6%
	(n = 143)			(71.8-82.5)
	Negative	49	77	NPV: 61.1%
	(n = 126)			(54.7-67.1)
	Sn, Sp	Sn: 69.4%	Sp: 70.6%	Acc: 69.9%
	(95% CI)	(61.6-76.4)	(61.2-79.0)	(64.0-75.3)
ShSerpin-RP26 mixture	Positive	123	17	PPV: 87.9%
	(n = 146)			(92.3-91.9)
	Negative	37	92	NPV: 71.3%
	(n = 123)			(65.0-77.0)
	Sn, Sp	Sn: 76.9%	Sp: 84.4%	Acc: 79.9%
	(95% CI)	(69.6-83.2)	(76.2-90.6)	(74.6-84.5)
