# Supplementary material for: Detection and analysis of Serpin and RP26 specific antibodies for monitoring Schistosoma haematobium transmission
Source: PLoS Negl Trop Dis. 2025 Jan 24;19(1):e0012813. doi: 10.1371/journal.pntd.0012813 (PMC11759395; doi:10.1371/journal.pntd.0012813)
Supplement: S3 Table — The results of IgG detection against ShSEA, ShSerpin, RP26 and ShSerpin-RP26 mixture among PCAA indecisive and egg negative samples. The cut-off values were from ROC analysis (ROC) or the mean + 3SD of non-endemic controls (NC mean + 3SD). Pos, positive results; Neg; negative results. (XLSX) [file pntd.0012813.s003.xlsx]

## Sheet: Sheet1
Test sample	PCAA500 (pg/mL)	Urine egg	ShSEA	ShSerpin	RP26	ShSerpin-RP26 mixture
Indec_1	1	0	Pos	Neg	Pos	Pos
Indec_2	0.9	0	Pos	Neg	Pos	Pos
Indec_3	0.9	0	Pos	Neg	Pos	Pos
Indec_4	0.5	0	Pos	Pos	Pos	Neg
Indec_5	0.9	0	Pos	Pos	Pos	Pos
Indec_6	0.9	0	Pos	Neg	Neg	Neg
Indec_7	0.8	0	Pos	Neg	Neg	Neg
Indec_8	0.8	0	Pos	Pos	Pos	Neg
Indec_9	0.8	0	Pos	Neg	Neg	Neg
Indec_10	0.8	0	Neg	Neg	Neg	Neg
Indec_11	0.7	0	Pos	Neg	Neg	Neg
Indec_12	0.7	0	Pos	Neg	Pos	Pos
Indec_13	0.7	0	Pos	Neg	Neg	Neg
Indec_14	0.7	0	Pos	Neg	Neg	Neg
Indec_15	0.6	0	Neg	Neg	Neg	Neg
Indec_16	0.6	0	Pos	Neg	Neg	Neg
Indec_17	0.6	0	Neg	Neg	Neg	Neg
Indec_18	0.6	0	Pos	Neg	Neg	Neg
Indec_19	0.5	0	Pos	Neg	Neg	Neg
