# Supplementary material for: Detection and analysis of Serpin and RP26 specific antibodies for monitoring Schistosoma haematobium transmission
Source: PLoS Negl Trop Dis. 2025 Jan 24;19(1):e0012813. doi: 10.1371/journal.pntd.0012813 (PMC11759395; doi:10.1371/journal.pntd.0012813)
Supplement: S4 Table — PCAA500, egg counts in stool and ELISA data of all of 269 indivisuals. (XLSX) [file pntd.0012813.s004.xlsx]

## Sheet: PCAA500 and ELISA results
				EPG				ShSEA_Plasma			ShSerpin_Plasma			RP26_Plasma			ShSerpin-RP26_Plasma
Sample	PCAA500	CAA	#Sh Egg	Hookworm geomean	Ascaris geomean	Trichuris geomean	S. mansoni geomean	Abs. 450 nm	Arbitrary Unit		Abs. 450 nm	Arbitrary Unit		Abs. 450 nm	Arbitrary Unit		Abs. 450 nm	Arbitrary Unit
1	9.29554	Positive	0	0	0	0	0	1.77775	10.124		2.16545	16.335		1.86825	11.46		3.13215	16.39
2	78.6783	Positive	0	0	0	0	0	1.1007	5.354		1.0068	4.121		0.2904	0.889		1.4963	3.846
3	471.36	Positive	21	0	0	0	0	0.59225	2.389		0.2205	0.776		0.08935	0.271		0.41215	0.746
4	1.49939	Positive	0	0	0	0	0	0.5257	2.049		0.23575	0.833		0.96615	3.727		1.50995	3.895
5	0.112773	Negative	0	0	0	0	0	1.09415	5.316		0.68705	2.639		0.63575	2.159		0.3005	0.53
6	0.782464	Indecisive	0	0	0	0	0	0.1594	0.443		0.0256	0.083		0.0244	0.078		0.06515	0.113
7	0	Negative	0	0	0	54.2494	0	0.2383	0.741		0.0235	0.077		0.04755	0.147		0.0876	0.151
8	0	Negative	0	0	0	0	0	0.3486	1.207		0.17285	0.601		0.14675	0.442		0.10255	0.178
9	33.8483	Positive	0	0	0	0	0	0.92605	4.27		0.4835	1.791		0.488	1.576		0.96085	2.05
10	0.323332	Negative	0	0	0	0	0	0.06475	0.364		0.10825	0.366		0.0729	0.223		0.094	0.163
11	0	Negative	0	0	0	0	0	0.21725	0.658		0.03405	0.112		0.03095	0.098		0.06825	0.118
12	0.931874	Indecisive	3	0	0	0	0	0.51705	2.004		0.22145	0.78		0.2563	0.78		0.50695	0.942
13	1362.45	Positive	7	0	0	0	0	1.21585	6.106		1.1758	5.021		0.73705	2.595		2.047	6.486
14	0	Negative	0	0	0	0	0	0.2019	0.599		0.03525	0.113		0.04755	0.147		0.1114	0.192
15	2.10029	Positive	0	0	0	0	0	1.13005	5.547		1.1614	4.941		0.1425	0.43		1.4308	3.587
16	>10000	Positive	24	0	0	0	0	1.87585	10.883		2.0882	26.8533		1.42565	6.806		2.98525	14.455
17	0.475389	Negative	0	0	0	0	0	0.2895	0.95		0.0756	0.252		0.0704	0.217		0.07	0.122
18	0.49296	Negative	0					0.1531	0.42		0.02285	0.072		0.0141	0.046		0.0246	0.044
19	0	Negative	0	0	0	0	0	0.34515	1.192		0.12025	0.411		0.1234	0.371		0.0992	0.171
20	753.068	Positive	0	0	0	0	0	0.9751	4.569		0.3645	1.322		0.14355	0.431		0.39955	0.722
21	15.7873	Positive	2	0	0	0	0	1.5907	8.725		1.3965	6.386		2.23895	17.71		2.76065	11.981
22	10.8797	Positive	0	0	0	0	0	1.4554	7.751		0.4113	1.505		0.88095	3.285		1.45775	3.692
23	0.365143	Negative	0	0	0	0	0	0.20245	0.601		0.0264	0.085		0.02325	0.075		0.0479	0.084
24	0	Negative	18	0	0	0	0	0.286	0.935		0.0335	0.108		0.0574	0.177		0.1258	0.218
25	1.62823	Positive	0	0	0	0	0	0.95075	4.422		0.0903	0.305		1.83335	11.006		2.4281	9.041
26	9.76726	Positive	0	0	0	0	0	0.37835	1.34		0.08425	0.284		0.3107	0.956		0.51015	0.948
27	6.31858	Positive	0	0	0	0	0	0.4692	1.613		0.0407	0.13		2.30365	15.316		2.70605	12.492
28	1.06165	Positive	0	0	0	0	0	0.29785	0.958		0.1372	0.43		0.1169	0.265		0.1144	0.215
29	1.25603	Positive	0	0	0	0	0	0.2382	0.749		0.1473	0.461		0.1283	0.294		0.10795	0.203
30	3020.99	Positive	2	0	0	0	0	1.7128	9.285		1.3293	5.302		0.39685	1.015		1.1402	2.646
31	>10000	Positive	0					0.86395	3.448		1.9171	8.64		1.4591	5.573		2.221	7.34
32	0.468425	Negative	0	0	0	0	0	0.2125	0.663		0.03105	0.098		0.0338	0.071		0.05	0.092
33	0.0599503	Negative	0	0	0	0	0	0.1805	0.555		0.06005	0.189		0.03655	0.076		0.0488	0.09
34	0.795467	Indecisive	0	0	0	0	0	0.2445	0.772		0.04725	0.15		0.0476	0.102		0.06765	0.125
35	1.30903	Positive	0	0	0	0	0	0.2253	0.705		0.03905	0.123		0.1172	0.267		0.1162	0.219
36	761.433	Positive	0	0	0	0	0	2.2799	15.091		2.5366	12.941		1.2742	4.482		2.37835	8.569
37	1928.25	Positive	5	0	0	4.54097	0	2.4241	16.892		3.0359	17.085		0.79315	2.32		2.86735	15.89
38	0.33175	Negative	0	0	0	0	0	0.48505	1.679		0.03995	0.127		0.062	0.135		0.0508	0.093
39	0.610103	Indecisive	0	0	0	0	0	0.1821	0.56		0.04755	0.152		0.07415	0.163		0.08345	0.156
40	0	Negative	0	0	0	0	0	0.21	0.653		0.119	0.373		0.10155	0.228		0.10915	0.205
41	1.37721	Positive	0	0	0	0	0	0.2058	0.64		0.02515	0.08		0.03245	0.068		0.03385	0.061
42	288.128	Positive	0	0	0	0	0	0.9946	4.165		0.2662	0.845		0.4341	1.124		0.73625	1.579
43	302.271	Positive	0	0	0	0	0	0.54195	1.916		0.8048	2.862		0.12005	0.273		0.4939	1.015
44	2.18548	Positive	0	0	0	0	0	0.5336	1.882		0.2848	0.906		0.24555	0.593		0.2803	0.554
45	1192.87	Positive	0	0	0	0	0	1.6734	8.94		1.01185	3.767		0.6028	1.653		0.9495	2.12
46	0	Negative	0	0	0	0	0	0.40365	1.355		0.0211	0.089		0.42595	1.1		0.3278	0.653
47	9.2786	Positive	0	0	0	0	0	0.4016	1.347		0.1235	0.386		1.90375	9.282		1.8642	5.298
48	5.63594	Positive	0	0	0	0	0	0.47525	1.638		0.2284	0.72		0.0585	0.127		0.20495	0.398
49	0	Negative	0	0	0	0	0	0.11855	0.648		0.0611	0.192		0.0474	0.101		0.0497	0.092
50	31.4355	Positive	0	0	0	0	0	1.575	8.13		1.0453	3.921		1.48305	5.731		1.70405	4.584
51	0.414391	Negative	0	0	0	0	0	0.345	1.13		0.04045	0.128		0.0715	0.157		0.02175	0.05
52	0.114638	Negative	0	0	0	0	0	0.0207	0.105		0.0155	0.048		0.01685	0.038		0.0834	0.15
53	2.54634	Positive	0	0	0	0	0	0.60315	2.558		0.11275	0.363		0.03735	0.084		0.0568	0.103
54	822.44	Positive	0	0	0	0	0	2.2535	22.678		2.922	16.155		0.60025	1.335		2.5651	10.95
55	>10000	Positive	0	0	0	0	0	1.725	12.406		0.8902	3.274		2.53285	10.621		2.26905	7.806
56	1.62888	Positive	0	0	0	0	0	1.18555	6.442		0.03555	0.117		0.04725	0.105		0.0341	0.062
57	0	Negative	0	0	0	0	0	0.1116	0.431		0.0089	0.024		0.04415	0.098		0.0302	0.055
58	22.9822	Positive	0	0	0	0	0	1.50205	9.561		2.38245	11.894		1.511	3.937		2.4484	9.517
59	1363.82	Positive	5	0	0	0	0	1.3892	8.339		1.37815	5.627		0.5928	1.316		1.5064	3.612
60	0.0310133	Negative	0	0	0	0	0	0.27835	1.069		0.1256	0.402		0.10335	0.227		0.06335	0.115
61	7.32988	Positive	0	0	0	0	0	0.85655	4.015		0.75785	2.709		1.16235	2.795		0.9585	1.949
62	3.8064	Positive	0	0	0	0	0	0.53755	2.225		0.18695	0.6		0.1059	0.248		0.12145	0.218
63	3.42077	Positive	0	0	0	0	0	1.08625	5.636		0.0813	0.263		0.31395	0.817		0.4016	0.733
64	>10000	Positive	247	0	0	0	0	2.4156	27.429		3.5041	21.553		0.1665	0.365		3.30175	51.079
65	0	Negative	0	0	0	0	0	0.294	1.135		0.24795	0.8		0.14765	0.325		0.2241	0.402
66	1.4332	Positive	0	0	0	0	0	1.07985	5.589		0.05435	0.177		0.0968	0.214		0.1009	0.181
67	0.456822	Negative	0	0	0	0	0	0.37865	1.491		0.14615	0.469		0.06565	0.146		0.0846	0.152
68	159.864	Positive	0	0	0	0	0	1.6011	10.752		2.05635	9.636		0.241	0.527		1.6087	4.013
69	347.863	Positive	0	0	0	0	0	2.5778	33.337		3.30105	19.578		0.37635	0.825		3.1271	27.968
70	0.666822	Indecisive	0	0	0	0	0	0.089	0.49		0.05345	0.175		0.0432	0.096		0.04405	0.08
71	0	Negative	0	0	0	0	0	0.12235	0.472		0.0382	0.125		0.0647	0.145		0.0408	0.074
72	5.5259	Positive	0	0	0	0	0	0.31	1.198		0.0791	0.257		0.0626	0.139		0.10915	0.195
73	0.554907	Indecisive	0	0	0	0	0	0.23475	0.897		0.0493	0.162		0.03305	0.074		0.05385	0.097
74	0	Negative	0	0	0	0	0	0.21435	0.63		0.09625	0.219		0.1502	0.202		0.07665	0.124
75	0.172896	Negative	0	0	0	0	0	0.34715	1.034		0.09365	0.213		0.085	0.112		0.0379	0.058
76	1.08787	Positive	0	65.3381	0	0	0	0.4363	1.324		0.11065	0.253		0.1447	0.194		0.05275	0.084
77	>10000	Positive	88	0	0	0	0	1.61765	7.378		1.93185	6.49		0.07275	0.095		1.77725	4.289
78	88.1336	Positive	0	0	0	0	0	1.31835	5.392		0.3886	0.931		3.1331	15.161		2.94815	14.192
79	1.00582	Positive	0	0	0	0	0	0.3588	1.07		0.1708	0.395		0.18555	0.251		0.137	0.224
80	38.7629	Positive	0	0	0	0	0	1.10985	4.207		0.1352	0.311		3.2107	17.386		2.86495	12.821
81	24.7049	Positive	0	0	0	0	0	1.42625	6.066		0.4314	1.04		0.31755	0.438		0.34445	0.57
82	0.282863	Negative	0	0	0	0	0	0.35485	1.057		0.05035	0.113		0.05145	0.065		0.0258	0.037
83	2.90146	Positive	0	0	0	0	0	0.41	1.238		0.07065	0.159		0.19995	0.272		0.1733	0.284
84	0.863217	Indecisive	0	0	0	0	0	0.20535	0.604		0.0245	0.053		0.07575	0.099		0.0422	0.066
85	1.14086	Positive	0	0	0	0	0	0.3213	0.953		0.10015	0.229		0.3412	0.473		0.25465	0.418
86	4.34216	Positive	0	0	0	0	0	1.3695	5.706		0.8087	2.057		0.0675	0.088		0.57875	0.991
87	>10000	Positive	0	0	0	0	0	2.7034	18.399		1.2696	3.515		0.5631	0.809		0.9485	1.757
88	0.00764635	Negative	0	0	0	0	0	0.33505	0.996		0.0734	0.165		0.3363	0.466		0.2651	0.436
89	0.713707	Indecisive	0	0	0	0	0	0.31815	0.943		0.04955	0.111		0.06505	0.084		0.01705	0.039
90	0	Negative	0	0	0	0	0	0.197	0.581		0.0335	0.074		0.0739	0.097		0.03225	0.048
91	0	Negative	0	0	0	0	0	0.2825	0.833		0.0821	0.185		0.0827	0.108		0.0447	0.07
92	1567.58	Positive	0	0	0	0	0	2.6785	18.065		2.76905	103.208		2.631	7.895		3.11655	17.561
93	274.464	Positive	0	0	0	0	0	1.49255	6.503		1.04315	2.76		2.0088	4.316		1.3826	2.897
94	0	Negative	0	0	0	0	0	0.24255	0.714		0.0789	0.179		0.02305	0.046		0.03575	0.054
95	0.832377	Indecisive	0	0	0	0	0	0.5568	1.63		0.06275	0.167		0.06505	0.125		0.0666	0.105
96	234.388	Positive	0	0	0	0	0	1.12415	4.137		0.5803	1.818		0.10465	0.204		0.50165	0.839
97	0.609635	Indecisive	0	0	0	0	0	0.16605	0.41		0.0318	0.076		0.03595	0.069		0.0443	0.07
98	4.17611	Positive	0	0	0	0	0	0.34675	0.926		0.16095	0.455		0.06305	0.121		0.11345	0.179
99	2.63656	Positive	0	0	0	0	0	0.47615	1.346		0.4841	1.486		0.02055	0.04		0.58475	0.997
100	0	Negative	0	0	0	0	0	0.83055	2.725		0.58685	1.841		0.16955	0.336		0.58375	0.995
101	16.7891	Positive	20	0	0	0	0	0.75475	2.4		0.09405	0.257		0.11655	0.227		0.0632	0.1
102	36.8334	Positive	0	0	0	0	0	1.2833	5.023		1.26375	4.635		0.4318	0.904		1.12325	2.212
103	0.170827	Negative	0	0	0	0	0	0.31185	0.82		0.02485	0.056		0.0179	0.035		0.01885	0.03
104	0.934879	Indecisive	0	0	0	0	0	0.7633	2.437		0.11665	0.323		0.1655	0.328		0.13885	0.218
105	7.90937	Positive	0	0	0	0	0	1.2572	4.868		0.98575	3.379		1.26715	3.312		1.26505	2.598
106	511.006	Positive	0	0	0	0	0	0.60005	1.788		0.7725	2.524		1.57325	4.567		1.77785	4.346
107	0	Negative	0	0	0	0	0	0.2289	0.58		0.0196	0.042		0.0343	0.067		0.0087	0.022
108	0.905578	Indecisive	0	0	0	0	0	0.28475	0.74		0.0933	0.254		0.22085	0.441		0.17765	0.28
109	3579.74	Positive	0	0	0	0	0	2.75235	18.139		3.56795	37.467		0.54355	1.167		3.24345	15.852
110	31.328	Positive	2	0	0	0	0	1.85945	8.965		0.1606	0.453		1.8031	5.733		1.83355	4.552
111	0.0788838	Negative	0	0	0	0	0	0.53065	1.537		0.10785	0.298		0.1863	0.37		0.1672	0.263
112	101.346	Positive	104	0	0	0	0	1.6011	7.038		2.1777	10.53		1.13805	2.858		2.1099	5.82
113	1036.54	Positive	164	0	0	0	0	2.5152	15.261		3.38635	30.806		0.47945	1.014		3.15305	14.515
114	0	Negative	0	0	0	0	0	0.42645	1.18		0.1193	0.332		0.14705	0.29		0.11245	0.177
115	89.3643	Positive	0	0	0	0	0	2.351	13.475		3.0568	22.191		2.87935	18.918		3.1414	14.415
116	0.547967	Indecisive	0	0	0	0	0	0.756	2.407		0.05565	0.145		0.0535	0.103		0.0417	0.066
117	0.414123	Negative	0	0	0	0	0	0.20785	0.522		0.0292	0.07		0.04055	0.078		0.03785	0.061
118	381.127	Positive	2					0.9968	3.494		0.8197	2.708		0.6684	1.479		1.0101	1.926
119	377.757	Positive	0	0	0	0	0	0.43125	1.194		0.04005	0.099		0.13595	0.268		0.11835	0.186
120	193.026	Positive	0	0	0	0	0	1.03695	3.693		0.429	1.3		1.63525	4.871		1.09885	2.149
121	0	Negative	0	0	0	0	0	0.0612	0.347		0.02805	0.066		0.03735	0.072		0.0338	0.054
122	4.64962	Positive	0	0	0	0	0	0.4563	1.085		0.06835	0.171		1.6256	4.427		1.27715	2.637
123	0.117481	Negative	0	0	0	0	0	0.3029	0.68		0.0598	0.149		0.0445	0.074		0.0302	0.047
124	0	Negative	0	0	0	0	0	0.27695	0.615		0.14315	0.369		0.1061	0.18		0.0705	0.109
125	0.466327	Negative	0	0	0	0	0	0.9833	2.731		0.6063	1.733		0.3233	0.576		0.60135	1.018
126	3741.66	Positive	0	0	0	0	0	2.0895	9.63		2.55045	68.262		0.9771	2.114		3.04895	18.849
127	51.7169	Positive	7	0	0	0	0	2.03635	9.048		0.84425	2.54		2.6533	11.551		2.8603	14.392
128	3.1715	Positive	0	0	0	0	0	0.4183	0.981		0.3977	1.091		0.127	0.216		0.2907	0.46
129	288.813	Positive	0	0	0	0	0	2.0934	9.735		2.1037	11.797		1.7726	5.114		2.35415	7.987
130	14.4591	Positive	0					1.1478	3.359		1.38485	4.887		1.8877	5.705		2.34095	7.867
131	0.0941194	Negative	0	0	0	0	0	0.1802	0.438		0.0115	0.039		0.1636	0.269		0.1433	0.183
132	14.5749	Positive	0	0	0	0	0	1.7655	7.879		2.42045	12.53		0.05235	0.079		2.6313	6.725
133	0.699819	Indecisive	0	0	0	0	0	0.23065	0.569		0.03795	0.109		0.18325	0.303		0.2609	0.335
134	24.5781	Positive	4	0	0	0	0	0.6707	1.916		0.324	0.94		2.0886	6.813		1.5599	2.711
135	0	Negative	0	0	0	0	0	0.31415	0.797		0.10875	0.307		0.13085	0.212		0.0827	0.107
136	14.0048	Positive	0	0	0	0	0	0.1661	0.401		0.0629	0.178		0.1011	0.161		0.07405	0.096
137	385.617	Positive	22	0	0	0	0	0.69925	2.017		1.3605	5.198		0.0611	0.094		1.63955	2.921
138	0.318494	Negative	0	0	0	0	0	0.23315	0.576		0.0626	0.178		0.07225	0.112		0.05065	0.065
139	0	Negative	0	0	0	0	0	0.2421	0.6		0.049	0.14		0.04175	0.061		0.0596	0.077
140	19.9533	Positive	67	0	0	0	0	0.78685	2.342		0.04655	0.133		0.0629	0.097		0.09275	0.119
141	0	Negative	0	0	0	0	0	0.2222	0.547		0.05475	0.156		0.1324	0.214		0.1114	0.142
142	0.337523	Negative	0	0	0	0	0	0.1733	0.42		0.0327	0.095		0.0332	0.047		0.0357	0.047
143	76.3191	Positive	0	0	0	0	0	2.1156	11.441		0.37505	1.1		1.691	4.52		1.9213	3.753
144	81.2079	Positive	0	0	0	0	0	0.91935	2.87		1.0905	3.868		0.1911	0.318		1.3074	2.11
145	0	Negative	1	0	0	0	0	1.1214	3.774		1.1377	4.083		0.15445	0.254		1.32785	2.156
146	0.145046	Negative	0	0	0	0	0	0.20175	0.493		0.02945	0.085		0.14255	0.232		0.0382	0.086
147	35.6456	Positive	8	0	0	0	0	1.46715	5.698		0.63165	1.975		1.98775	6.125		2.21105	4.785
148	15.4681	Positive	2	0	0	0	0	1.0233	3.319		0.27865	0.8		1.69255	4.52		1.70345	3.097
149	1.0159	Positive	0	0	0	0	0	0.30725	0.777		0.09235	0.262		0.0899	0.142		0.0876	0.113
150	0	Negative	5	0	0	0	0	0.2103	0.515		0.01535	0.044		0.0119	0.023		0.04365	0.057
151	0	Negative	0	0	0	0	0	0.09235	0.508		0.1044	0.295		0.08255	0.129		0.102	0.13
152	0	Negative	0	0	0	0	0	0.3639	0.938		0.0993	0.28		0.19705	0.327		0.12425	0.159
153	0	Negative	0	0	0	0	0	0.8214	2.475		0.08725	0.247		0.0468	0.07		0.0806	0.103
154	5.69253	Positive	2	0	0	0	0	0.8001	2.39		0.23735	0.678		2.312	8.662		2.58955	6.485
155	1427.95	Positive	0	0	0	0	0	0.78345	2.133		0.2689	0.738		0.10745	0.152		0.3782	0.413
156	9.09897	Positive	1	0	0	0	0	0.289	0.614		0.02535	0.078		0.1561	0.227		0.12745	0.134
157	579.334	Positive	0	0	0	0	0	0.51265	1.223		0.237	0.648		0.07145	0.098		0.39585	0.433
158	0.387567	Negative	0	0	0	0	0	0.18165	0.364		0.04315	0.126		0.0388	0.051		0.1026	0.107
159	0	Negative	0	0	0	0	0	0.4027	0.908		0.15925	0.433		0.16855	0.247		0.08	0.083
160	0	Negative	0	0	0	0	0	0.2262	0.465		0.08635	0.24		0.1018	0.143		0.11265	0.118
161	0	Negative	0	0	0	0	0	0.2888	0.614		0.02965	0.09		0.14015	0.201		0.08315	0.087
162	2.98696	Positive	0	0	0	0	0	0.498	1.18		0.0829	0.231		1.46915	3.254		1.78445	2.562
163	0	Negative	0	0	0	0	0	0.21835	0.447		0.053	0.152		0.0471	0.063		0.06505	0.068
164	0.311884	Negative	0	0	0	0	0	0.7569	2.034		0.2629	0.721		0.28685	0.44		0.5187	0.577
165	19.646	Positive	0	0	0	0	0	1.58075	5.981		2.5331	13.476		0.08075	0.112		3.0748	10.947
166	0	Negative	0	0	0	0	0	0.26805	0.562		0.0864	0.24		0.08795	0.122		0.0854	0.089
167	1.67179	Positive	0	0	0	0	0	0.4445	1.024		0.19265	0.526		0.7058	1.232		0.6879	0.784
168	85.9683	Positive	0	0	0	0	0	1.3951	4.914		0.03035	0.092		2.44945	8.484		2.92305	8.325
169	0	Negative	0	0	0	0	0	0.13125	0.258		0.0165	0.053		0.18345	0.27		0.1474	0.155
170	4.86211	Positive	0	0	0	0	0	0.26005	0.545		0.0488	0.14		0.10155	0.143		0.14745	0.155
171	0	Negative	0	0	0	0	0	0.1879	0.379		0.03485	0.104		0.03805	0.05		0.06895	0.071
172	0.210603	Negative	0	0	0	0	0	0.399	0.898		0.0592	0.168		0.1882	0.278		0.2052	0.218
173	0	Negative	0	0	0	0	0	0.57045	1.402		0.2947	0.815		0.22195	0.333		0.1265	0.132
174	222.377	Positive	0	46.6279	0	0	0	1.5301	5.687		1.2533	4.564		0.28385	0.435		1.56275	2.11
175	1.85144	Positive	0	0	0	0	0	0.52315	1.258		0.19445	0.53		0.06305	0.085		0.27575	0.296
176	0	Negative	0	0	0	0	0	0.5308	1.28		0.087	0.242		0.17825	0.262		0.05255	0.117
177	61.6518	Positive	0	0	0	0	0	2.41015	12.202		2.5581	13.716		1.2517	2.577		2.89035	7.834
178	275.818	Positive	57	0	0	0	0	1.47435	5.361		1.61165	6.533		0.20375	0.303		1.9803	3.035
179	0	Negative	0	0	0	0	0	0.2954	0.63		0.08035	0.224		0.0906	0.126		0.11205	0.118
180	0	Negative	0					0.19985	0.429		0.01815	0.047		0.02925	0.042		0.03285	0.045
181	0	Negative	0	0	0	0	0	0.26045	0.569		0.097	0.249		0.22575	0.387		0.1016	0.134
182	0	Negative	0	0	0	0	0	0.18535	0.397		0.0441	0.113		0.13025	0.217		0.0747	0.099
183	0	Negative	0	0	0	0	0	0.1962	0.422		0.1255	0.323		0.03735	0.056		0.09725	0.128
184	2290.6	Positive	18	0	0	0	0	1.77805	6.912		1.52545	5.057		0.16225	0.273		0.06195	0.083
185	57.8807	Positive	0	0	0	0	0	0.30775	0.681		0.0718	0.184		0.1554	0.261		0.055	0.074
186	0	Negative	0	0	0	0	0	1.4407	4.83		1.1684	3.585		3.22775	43.284		2.7653	11.202
187	2.21817	Positive	0	0	0	0	0	0.23835	0.517		0.05035	0.128		0.0867	0.14		0.0515	0.069
188	7.10507	Positive	0	0	0	0	0	0.29555	0.652		0.02065	0.053		0.31455	0.55		0.2551	0.336
189	5.27797	Positive	0	0	0	0	0	0.94265	2.596		0.1982	0.516		0.1861	0.316		0.23715	0.311
190	0.240955	Negative	0	0	0	0	0	0.7641	1.969		0.42275	1.139		0.41405	0.74		0.1705	0.223
191	>10000	Positive	42	0	0	0	0	2.8648	20.445		3.0036	16.768		1.0576	2.133		2.7295	10.699
192	0.108518	Negative	0	0	0	0	0	0.37225	0.841		0.1446	0.373		0.121	0.199		2.3687	6.987
193	0	Negative	0	0	0	0	0	0.50205	1.183		0.2024	0.527		0.32425	0.569		0.12335	0.162
194	1.4534	Positive	0	0	0	0	0	0.94595	2.606		0.9373	2.751		2.34545	7.442		2.2146	5.951
195	0.48001	Negative	3	29.6656	0	0	0	0.3379	0.755		0.1318	0.34		0.13415	0.223		0.0932	0.123
196	0	Negative	0	0	0	0	0	0.3761	0.851		0.0519	0.133		0.0718	0.114		0.05405	0.073
197	0	Negative	0	0	0	0	0	0.4538	1.052		0.0326	0.083		0.04465	0.067		0.0496	0.066
198	0	Negative	0	0	0	0	0	0.29405	0.648		0.0158	0.061		0.12175	0.201		0.06625	0.088
199	0	Negative	0	0	0	0	0	0.17435	0.372		0.73675	2.085		0.0378	0.056		0.08335	0.186
200	0	Negative	0	0	0	0	0	0.2678	0.586		0.0618	0.157		0.0734	0.117		0.0409	0.056
201	0	Negative	0	0	0	0	0	0.4186	0.959		0.18225	0.472		0.2722	0.472		0.08295	0.186
202	23.0359	Positive	6	0	0	0	0	1.6847	6.822		3.19005	27.627		0.14195	0.201		2.85435	10.004
203	86.5901	Positive	32					0.9447	2.808		0.40305	1.108		0.33305	0.506		0.4968	0.6
204	45.982	Positive	1	0	0	0	0	1.202	3.93		1.08045	3.392		0.4857	0.764		0.8552	1.122
205	8.95118	Positive	0	0	0	0	0	0.6755	1.834		0.35775	0.976		2.20435	5.144		1.78	3.208
206	0.997223	Indecisive	0	0	0	0	0	0.28905	0.696		0.21695	0.575		0.6837	1.114		0.95495	1.29
207	0.178069	Negative	0	0	0	0	0	0.6689	1.812		0.65055	1.87		0.42585	0.661		0.6812	0.857
208	0	Negative	0	0	0	0	0	0.3312	0.809		0.055	0.135		0.32175	0.488		0.1509	0.174
209	0	Negative	0	0	0	0	0	0.2649	0.634		0.05285	0.13		0.10565	0.146		0.0259	0.059
210	0	Negative	0	0	0	0	0	0.22745	0.539		0.0498	0.122		0.07765	0.105		0.0503	0.06
211	0.805979	Indecisive	0	0	0	0	0	0.65125	1.754		0.41785	1.153		0.26855	0.401		0.1128	0.131
212	0	Negative	0	0	0	0	0	0.3593	0.884		0.04745	0.115		0.0681	0.091		0.0546	0.064
213	2.54791	Positive	0	0	0	0	0	1.23605	4.097		1.18125	3.797		1.72035	3.435		2.36485	5.738
214	587.562	Positive	7	0	0	0	0	0.94335	2.801		2.0093	8.269		0.6376	1.031		2.1407	4.576
215	82.5902	Positive	0	0	0	0	0	2.25515	12.913		3.08035	23.755		1.02585	1.771		0.20025	0.231
216	0.0889947	Negative	0	0	0	0	0	0.31735	0.771		0.08125	0.204		0.4575	0.715		0.15615	0.18
217	42.4973	Positive	0	0	0	0	0	2.70325	23.476		3.22325	29.04		2.25105	5.354		3.15985	15.739
218	2.39513	Positive	0	0	0	0	0	0.6203	1.654		0.16165	0.423		0.15865	0.226		0.223	0.258
219	0.241026	Negative	0	0	0	0	0	0.54435	1.419		0.15355	0.401		0.234	0.345		0.0968	0.216
220	3.13373	Positive	0	0	0	0	0	0.23875	0.568		0.04915	0.12		0.0981	0.134		0.0729	0.085
221	1230.41	Positive	10	0	0	0	0	1.70285	6.985		1.4678	5.079		0.34135	0.52		1.7673	3.168
222	5.9692	Positive	0	0	0	0	0	0.53075	1.377		0.16765	0.44		1.008	1.735		0.6166	1.501
223	0.107192	Negative	0	0	0	0	0	0.29545	0.715		0.1161	0.3		0.1643	0.236		0.13945	0.161
224	0	Negative	0	0	0	0	0	0.3072	0.839		0.35635	0.985		0.10985	0.164		0.28325	0.346
225	3.37896	Positive	0	101.796	0	0	0	0.6696	2.246		1.7548	6.572		0.5149	0.815		1.9942	3.886
226	0.0528389	Negative	0	70.4635	0	0	0	0.3463	0.973		0.0985	0.257		0.15005	0.227		0.1471	0.185
227	0.107536	Negative	0	4.54097	0	0	0	0.2546	0.669		0.12895	0.339		0.09695	0.144		0.06955	0.093
228	0	Negative	0	0	0	4.54097	0	0.20945	0.531		0.0842	0.217		0.0892	0.132		0.0758	0.101
229	0	Negative	0	115.456	0	0	0	0.1706	0.417		0.0721	0.183		0.09305	0.138		0.0966	0.125
230	0	Negative	0	0	0	0	0	0.35185	0.992		0.0961	0.249		0.1288	0.194		0.07465	0.1
231	0.636516	Indecisive	0	0	0	0	0	0.1289	0.301		0.0548	0.137		0.02855	0.036		0.05975	0.081
232	0	Negative	0	17.5692	0	0	0	0.64405	2.135		0.52625	1.495		0.53475	0.849		0.2954	0.361
233	0	Negative	0	0	0	0	0	0.24565	0.641		0.04565	0.113		0.0507	0.071		0.04545	0.064
234	0.261143	Negative	0	0	0	0	0	0.224	0.575		0.06095	0.154		0.06	0.086		0.07005	0.094
235	51.6393	Positive	0	0	0	0	0	1.94735	10.196		2.1206	9.08		3.50795	20.089		3.453	13.478
236	0	Negative	0	0	0	0	0	0.23755	0.616		0.1066	0.277		0.1023	0.153		0.048	0.107
237	>10000	Positive	0	0	0	0	0	1.02705	4.005		2.05145	8.542		2.8174	9.117		3.17385	10.574
238	6.63177	Positive	0	0	0	0	0	0.47955	1.46		0.0733	0.187		0.4993	0.79		0.4554	0.562
239	16.1011	Positive	0	0	0	0	0	0.1828	1.022		0.4842	1.367		0.1612	0.244		0.49705	0.618
240	0.875469	Indecisive	0	0	0	0	0	0.39005	1.126		0.36615	1.014		0.49885	0.789		0.9192	1.255
241	0	Negative	0	0	0	0	0	0.50865	1.574		0.1073	0.278		0.1241	0.186		0.20705	0.255
242	0	Negative	0	0	0	0	0	0.1321	0.31		0.10725	0.28		0.0381	0.051		0.1196	0.153
243	0	Negative	0	11.8884	0	0	0	0.187	0.465		0.05585	0.142		0.0597	0.086		0.08625	0.113
244	0	Negative	0	0	0	0	0	0.15445	0.371		0.0436	0.108		0.035	0.045		0.01905	0.045
245	14.8833	Positive	0	13.562	0	0	0	1.0067	3.897		0.09935	0.258		2.8308	9.238		2.6524	6.829
246	0	Negative	0	0	0	0	0	0.23205	0.599		0.0897	0.232		0.10435	0.156		0.07875	0.104
247	14.4615	Positive	0	0	0	0	0	1.2156	5.077		0.15225	0.404		1.52485	2.962		1.4122	2.237
248	32.9955	Positive	0	0	0	0	0	1.29255	4.289		0.6134	1.597		0.83695	1.268		0.6219	0.759
249	0	Negative	0	0	0	0	0	0.3993	1.022		0.2561	0.611		0.3342	0.464		0.18075	0.215
250	5.45315	Positive	0	0	0	0	0	0.44075	1.141		1.5289	4.89		0.15155	0.205		1.3286	2.179
251	10.6246	Positive	0	0	0	0	0	0.77065	2.179		0.38575	0.951		0.1158	0.157		0.3393	0.392
252	0.184614	Negative	0	0	0	0	0	0.24835	0.61		0.102	0.23		0.0999	0.135		0.0793	0.105
253	51.8961	Positive	10	55.599	0	0	0	1.4379	5.026		0.83005	2.268		2.46085	5.998		1.81635	3.867
254	0	Negative	0	0	0	0	0	0.37485	0.952		0.21805	0.514		0.5638	0.812		0.2451	0.285
255	2.6741	Positive	2	0	0	0	0	0.46595	1.212		0.8033	2.183		0.107	0.145		0.59915	0.727
256	0.143016	Negative	8					1.6488	6.229		0.45505	1.14		0.1018	0.137		0.2981	0.345
257	31.8713	Positive	0	0	0	0	0	2.0432	9.152		1.7044	5.678		1.184	1.934		2.20045	5.973
258	0	Negative	0	0	0	0	0	0.26835	0.662		0.0652	0.145		0.1047	0.141		0.0454	0.101
259	0.507638	Indecisive	0	1756.6	0	0	0	0.48075	1.258		0.15725	0.363		0.11225	0.152		0.0715	0.096
260	2.86663	Positive	0	0	0	0	0	0.8399	2.421		0.0757	0.169		0.2527	0.346		0.1471	0.178
261	1.63257	Positive	0	0	0	0	0	0.40005	1.022		0.14015	0.321		0.395	0.552		0.13535	0.303
262	0	Negative	0	0	0	0	0	0.66945	1.841		0.2289	0.541		0.2905	0.4		0.10875	0.137
263	0	Negative	0	0	0	0	0	0.2387	0.584		0.11855	0.27		0.17525	0.238		0.1513	0.182
264	0	Negative	0	0	0	0	0	0.53475	1.419		0.36925	0.907		0.20305	0.276		0.164	0.196
265	273.896	Positive	0	0	0	0	0	2.04665	9.203		2.5086	10.217		0.1805	0.245		2.5163	8.581
266	0	Negative	0	0	0	0	0	0.19735	0.478		0.0567	0.125		0.0605	0.082		0.06205	0.085
267	0	Negative	0	0	0	0	0	0.3487	0.881		0.12825	0.293		0.11905	0.161		0.056	0.079
268	0.659924	Indecisive	0	0	0	0	0	0.3185	0.796		0.14375	0.331		0.0749	0.101		0.0846	0.11
269	23.47	Positive	0	0	0	0	0	0.76235	2.152		1.5988	5.197		3.5668	17.83		3.1179	18.214
